# Supplementary material for: circRNA from APP Gene Changes in Alzheimer’s Disease Human Brain
Source: Int J Mol Sci. 2023 Feb 21;24(5):4308. doi: 10.3390/ijms24054308 (PMC10002054; doi:10.3390/ijms24054308)
Supplement: Supplementary file 1 [file ijms-24-04308-s001.zip]

Archive with 2 entries (2 files):
- ijms-2146764-supplementary-ables circAPP.pdf
- ijms-2146764-supplementary-Figures circAPP.pdf
